# Supplementary material for: HDV Seroprevalence in HBsAg-Positive Patients in China Occurs in Hotspots and Is Not Associated with HCV Mono-Infection
Source: Viruses. 2021 Sep 10;13(9):1799. doi: 10.3390/v13091799 (PMC8473203; doi:10.3390/v13091799)
Supplement: Supplementary file 1 [file viruses-13-01799-s001.zip]

Archive with 1 entries (1 files):
- viruses-1288674-supplementary.pdf
